# Supplementary material for: Neutrophils homing into the retina trigger pathology in early age-related macular degeneration
Source: Commun Biol. 2019 Sep 20;2:348. doi: 10.1038/s42003-019-0588-y (PMC6754381; doi:10.1038/s42003-019-0588-y)
Supplement: Supplementary file 3 — Supplementary Data 1 [file 42003_2019_588_MOESM3_ESM.xlsx]

## Sheet: Figure 1a
	Cryba1fl/fl-2M	Cryba1cKO-2M	Cryba1fl/fl-2M	Cryba1 cKO-4M	Cryba1fl/fl-13M	Cryba1cKO-13M
	3.01	5.2	6.56	17.9	9.8	25
	3.08	6.4	7	21.7	11.9	29.6
	2.93	5.5	8.2	14.5	10	21.4
	3.01	4.1	4.86	18	7.8	25.6

## Sheet: Figure 1b
	Cryba1fl/fl-4M	Cryba1 cKO-4M	Cryba1fl/fl-13M	Cryba1 cKO-13M
	1	14	10	28
	2	17	8	31
	2	12	10	25
	3	15	12	29

## Sheet: Figure 1c
Control	AMD
18.6	31.1
17.6	22.6
24.8	19.6
21.5	31
12.4	23.8
22.6	16.7
23.2	18.2
33.6	32.2
15.1	36
25.6	24.7
15.2	27.9
12.6	30.6
42.6	13.5
26.1	36.3
16.5	14.8
25.7	12.6
16.5	20.6
32.5	32.8
	31.8
	25.4
	25.9
	38.9
	13.5
	25.4
	18.1
	18.8
	31.1
	20.3
	15.5
	49.3
	31.8
	41.1
	36.4
	39.8
	32.4
	49.7
	43.6
	50.4
	47
	42.7
	31.6
	52.1
	30.6

## Sheet: Figure 1d
Control	AMD
4.5	11.9
5	4.5
12.6	0.9
3.2	10.1
9.5	0.5
3.1	1.7
0.8	5.2
5.3	13.1
1	1.9
1	3.6
2.4	12.6
2.8	13.1
5.6	6
8.3	17.3
0.3	9.3
11.4	1.2
5.7	1.8
9.2	16.2
	16.9
	1.6
	6.4
	23.5
	2.6
	14.2
	2.1
	1
	17.4
	1.8
	0.5
	35.3
	13.5
	8.4
	18.3
	0.8
	13.3
	6.3
	25.1
	3.1
	29.9
	24.9
	17.4
	30.8
	18.1

## Sheet: Figure 1e
Control	AMD
6.2	18.5
1.8	1.4
15.9	0.5
2.5	14.4
1.1	0.5
2.6	2.2
0.5	6.2
6.6	17.9
0.6	2.2
1	2.9
0.4	23
1	20.5
5.1	2.3
12.5	28.4
0.3	8.1
18.2	0.7
2.3	0.6
10.6	28
	28.5
	0.5
	11.9
	36.5
	1.6
	22.6
	0.4
	0.9
	22.5
	1.6
	0.3
	47.9
	18.8
	11.8
	28.4
	0.5
	19.9
	9
	36.9
	4.1
	41.1
	37.4
	23.5
	42.9
	23.3

## Sheet: Figure 2a i
		CXCL1
		Cryba1fl/fl-3M	Cryba1cKO-3M	Cryba1fl/fl-15M	Cryba1 cKO-15M
		110.5	170.5	130.7	359
		155.2	207	170.2	350
		163.1	231.1	209.9	315
		65	221	198.1	320
		121	156	118	250
		137	275	198	380

## Sheet: Figure 2a ii
			IFNalpha
			Cryba1fl/fl-3M	Cryba1cKO-3M	Cryba1fl/fl-15M	Cryba1 cKO-15M
			103.2	119	98	210
			110.3	110	117	170
			135	100	140	209
			137	143	135	180
			129.5	139	104	190
			112.3	121	120	195

## Sheet: Figure 2a iii
		IFNlambda
		Cryba1fl/fl-3M	Cryba1cKO-3M	Cryba1fl/fl-15M	Cryba1 cKO-15M
		101	168	121	223
		151	143	138	207
		110	115	116	215
		105	152	146	263
		137	128	129	248
		95	129	114	239

## Sheet: Figure 2b
		CXCL1				IFNlambda
		Control	AMD			Control	AMD
		1	1.9			1	1.68
		1	1.95			1	1.9
		1	1.85			1	1.4
		1	1.85			1	1.68
		1	1.9			1	1.8
		1	1.84			1	1.59

## Sheet: Figure 2c
Control	AMD
0.52	3.26
0.53	3.71
0.52	0.55
0.52	0.71
0.68	0.52
0.73	0.42
1.26	2.72
1.3	1.99
1.53	1.18
0.53	1.68
1.1	1.53
1.03	1.85
3.55	3.97
1.38	2.37
1.08	1.72
1.42	4.7
0.73	1.55
1.57	2.56
	1.74
	1.61
	2.18
	1.88
	2.11
	1.92
	0.88
	1.72
	0.86
	0.66
	0.92
	1.22
	0.81
	0.76
	0.68
	0.74
	0.94
	0.71
	1.05
	1.38
	1.59
	1.34
	0.99
	0.88
	1.01

[truncated: 16 more sheets: Figure 2d, Figure 2e, Figure 2f, Figure 2g, Figure 2h, Figure 3a, Figure 3c, Figure 5, Figure 7a, Figure 7b, Figure 7c, Figure 7d, Figure 7e, Figure 7f, Figure 8a, Figure 8b]
